# Supplementary material for: Toward Sustainable Diets—Interventions and Perceptions Among Adolescents: A Scoping Review
Source: Nutr Rev. 2024 May 29;83(2):e694–710. doi: 10.1093/nutrit/nuae052 (PMC11723159; doi:10.1093/nutrit/nuae052)
Supplement: nuae052_Supplementary_Data [file nuae052_supplementary_data.zip]

Archive with 5 entries (4 files):
- nuae052_Supplementary_Data/
- nuae052_Supplementary_Data/Evidence of approval of Food Systems Dashboard for use.png
- nuae052_Supplementary_Data/Supplementary information A - Search strategy.docx
- nuae052_Supplementary_Data/Supplementary information B - Summary table perceptionsV3.docx
- nuae052_Supplementary_Data/Supplementary information C - Summary table interventions V2.docx
